# Supplementary material for: Probabilistic Risk Assessment of Heavy Metals in Mining Soils Based on Fractions: A Case Study in Southern Shaanxi, China
Source: Toxics. 2023 Dec 7;11(12):997. doi: 10.3390/toxics11120997 (PMC10748273; doi:10.3390/toxics11120997)
Supplement: Supplementary file 1 [file toxics-11-00997-s001.zip]

Archive with 1 entries (1 files):
- toxics-2733619-supplementary.pdf
